# Supplementary material for: Binding and Degradation Reaction of Hydroxide Ions with Several Quaternary Ammonium Head Groups of Anion Exchange Membranes Investigated by the DFT Method
Source: Molecules. 2022 Apr 21;27(9):2686. doi: 10.3390/molecules27092686 (PMC9104685; doi:10.3390/molecules27092686)
Supplement: Supplementary file 1 [file molecules-27-02686-s001.zip]

Archive with 1 entries (1 files):
- molecules-1653544-supplementary.pdf
